# Supplementary material for: Chronic lead exposure and burden of cardiovascular disease during 1990–2019: a systematic analysis of the global burden of disease study
Source: Front Cardiovasc Med. 2024 Apr 9;11:1367681. doi: 10.3389/fcvm.2024.1367681 (PMC11035890; doi:10.3389/fcvm.2024.1367681)
Supplement: Supplementary Figure S2 — CVD burden attributable to lead exposure in 2019 and their percentage changes in rates from 1990 to 2019 across different levels of SDI. (A) Age-standardized Death rates of CVD attributable to lead exposure in 2019. (B) Age-standardized DALY rates of CVD attributable to lead exposure in 2019. (C) Percentage changes in age-standardized death rates attributable to lead exposure from 1990 to 2019. (D) Percentage changes in age-standardized DALY rates attributable to lead exposure from 1990 to 2019. CVD, cardiovascular diseases; IHD, ischemic heart disease; HHD, hypertensive heart disease; DALY, disability-adjusted life year. [file Datasheet2.zip]

Archive with 10 entries (8 files):
- Data Sheet 2_v1/
- Data Sheet 2_v1/Supplementary Table/
- Data Sheet 2_v1/Supplementary Table/Table S1.doc
- Data Sheet 2_v1/Supplementary Table/Table S2.doc
- Data Sheet 2_v1/Supplementary Table/Table S3.doc
- Data Sheet 2_v1/Supplementary Table/Table S4.doc
- Data Sheet 2_v1/Supplementary Table/Table S5.doc
- Data Sheet 2_v1/Supplementary Table/Table S6.doc
- Data Sheet 2_v1/Supplementary Table/Table S7.doc
- Data Sheet 2_v1/Supplementary Table/Table S8.doc
